# Supplementary material for: Humanized Dsp ACM Mouse Model Displays Stress-Induced Cardiac Electrical and Structural Phenotypes
Source: Cells. 2022 Sep 29;11(19):3049. doi: 10.3390/cells11193049 (PMC9562631; doi:10.3390/cells11193049)
Supplement: Supplementary file 1 [file cells-11-03049-s001.zip]

Archive with 1 entries (1 files):
- cells-1903435-supplementary.pdf
